# Supplementary material for: Suppression of NtZIP4A/B Changes Zn and Cd Root-to-Shoot Translocation in a Zn/Cd Status-Dependent Manner
Source: Int J Mol Sci. 2021 May 19;22(10):5355. doi: 10.3390/ijms22105355 (PMC8161331; doi:10.3390/ijms22105355)
Supplement: Supplementary file 1 [file ijms-22-05355-s001.zip]

Archive with 5 entries (5 files):
- Supplementary Figure S1.pdf
- Supplementary Figure S2.pdf
- Supplementary Figure S3.pdf
- Supplementary Figure S4.pdf
- Supplementary Figure S5.pdf
